# Supplementary material for: Bridging the knowledge gap on the evolution of the Asian monsoon during 26–16 Ma
Source: Innovation (Camb). 2021 Apr 29;2(2):100110. doi: 10.1016/j.xinn.2021.100110 (PMC8454623; doi:10.1016/j.xinn.2021.100110)
Supplement: Table S2. List of the palynomorph taxa of Lunbori section and their amount in each sample [file mmc2.xlsx]

## Sheet: Sheet1
Table S2 The list of the palynomorph taxa of Lunbori section and their amount in each sample
Samples		Abies	Cedrus	Picea	Pinus	Tsuga	Taxodiaceae	Ephedra	Alnus	Artemisia	Asteraceae	Betula	Brassicaceae	Caprifoliaceae	Castanopsis	Chenopodiaceae	Corylus	Dipsacaceae	Ericaceae	Euphorbiaceae	Fabaceae	Fagaceae	Juglans	Lamiaceae	Liliaceae	Magnoliaceae	Meliaceae	Moraceae	Nitraria	Poaceae	Polygonaceae	Potamogetonaceae	Quercus	Ranunculaceae	Rutaceae	Rosaceae	Ulmus	Athyriaceae	Pteridaceae	Polypodiaceae	Parkeriaceae	Unknown	Identified
99		70	0	804	483	8	0	16	0	0	0	0	0	0	12	7	0	0	0	2	0	0	0	2	0	0	0	0	0	0	0	0	0	0	0	0	0	6	6	4	0	141	1420
98		0	0	0	0	0	0	0	0	0	0	0	0	0	0	0	0	0	0	0	0	0	0	0	0	0	0	0	0	0	0	0	0	0	0	0	0	0	0	0	0	0	0
97		0	0	0	0	0	0	0	0	0	0	0	0	0	0	0	0	0	0	0	0	0	0	0	0	0	0	0	0	0	0	0	0	0	0	0	0	0	0	0	0	0	0
96		13	0	40	19	1	2	11	0	0	1	0	0	0	6	13	0	0	1	0	0	0	0	0	0	0	0	0	4	0	1	0	0	3	0	0	0	1	4	4	1	262	125
95		9	0	40	30	0	0	11	0	0	0	0	0	0	0	12	0	0	0	1	0	0	0	0	0	0	0	0	0	0	0	0	0	0	0	0	0	1	11	3	1	180	119
94		0	0	0	0	0	0	0	0	0	0	0	0	0	0	0	0	0	0	0	0	0	0	0	0	0	0	0	0	0	0	0	0	0	0	0	0	0	0	0	0	0	0
93		4	0	41	24	0	0	8	0	0	0	3	0	0	25	11	0	0	1	1	2	0	0	15	0	0	0	0	38	0	24	0	0	15	1	0	0	0	0	0	0	74	213
92		6	0	212	57	0	0	26	0	0	0	6	0	0	0	9	0	0	1	0	0	0	0	0	0	0	0	0	0	0	6	0	0	4	0	0	0	2	0	1	0	26	330
91		7	0	260	40	0	0	12	0	0	0	4	0	0	0	3	0	0	1	0	0	0	0	0	0	0	0	0	0	0	2	0	0	10	0	0	0	6	0	0	0	6	345
90		7	3	124	51	4	1	14	0	0	0	11	0	1	0	9	0	0	2	0	2	0	0	0	0	0	0	0	6	0	12	0	0	7	3	0	0	6	0	1	0	22	264
89		10	0	176	51	0	0	19	0	0	2	0	0	0	0	0	0	0	2	0	4	1	0	0	1	0	0	0	3	0	4	0	0	4	0	0	0	7	6	0	0	14	290
88		17	13	128	121	2	0	20	0	0	3	0	0	0	0	11	0	0	0	0	0	0	0	0	0	0	3	0	22	0	5	0	0	12	10	0	0	3	4	1	1	10	376
87		14	7	74	62	1	2	24	6	0	3	10	0	0	100	15	0	0	0	0	0	0	0	12	0	0	0	0	21	0	5	18	0	7	9	0	0	13	5	18	0	37	426
86		16	3	152	109	1	0	21	3	0	3	0	0	0	1	4	0	0	1	0	0	0	0	0	0	0	0	0	5	0	1	0	0	0	0	0	0	5	5	10	0	22	340
85		5	0	26	21	0	1	48	16	0	0	4	0	0	0	14	0	0	0	0	0	5	0	0	0	0	17	0	72	0	0	3	0	19	16	0	0	6	10	12	0	25	295
84		0	0	0	0	0	0	0	0	0	0	0	0	0	0	0	0	0	0	0	0	0	0	0	0	0	0	0	0	0	0	0	0	0	0	0	0	0	0	0	0	0	0
83		15	9	114	65	7	0	15	3	0	0	4	0	0	3	6	0	0	0	1	0	0	0	5	0	0	8	0	9	0	4	0	0	9	10	0	0	5	4	3	0	21	299
82		14	9	125	62	3	0	20	7	0	3	6	0	0	25	7	0	0	0	0	0	0	0	6	0	0	0	0	5	2	4	3	0	0	3	0	3	12	5	8	2	32	334
81		0	0	0	0	0	0	0	0	0	0	0	0	0	0	0	0	0	0	0	0	0	0	0	0	0	0	0	0	0	0	0	0	0	0	0	0	0	0	0	0	0	0
80		10	6	57	52	3	0	23	3	0	7	2	0	1	1	12	0	0	1	2	0	0	0	16	0	0	8	0	17	2	5	0	0	18	21	0	2	4	14	20	3	42	310
79		19	5	181	63	0	0	1	0	0	0	0	0	0	15	2	0	0	0	0	0	0	0	5	0	0	0	0	0	0	0	1	0	0	0	0	0	9	3	10	0	9	314
78		4	3	53	53	0	1	40	9	0	2	13	0	0	15	22	0	2	1	0	0	0	0	4	3	0	6	2	16	0	5	16	0	4	14	0	0	0	10	10	0	86	308
77		17	0	15	58	0	0	62	4	3	2	0	0	0	11	24	0	0	0	0	0	0	0	0	0	0	0	0	92	0	4	10	0	1	6	0	0	1	4	1	0	39	315
76		34	12	302	212	2	0	7	0	0	1	0	0	0	22	2	0	0	0	0	0	0	1	3	0	0	0	0	0	0	0	0	0	4	0	0	0	4	7	8	0	24	621
75		29	15	247	136	4	0	15	6	0	4	3	0	0	10	6	0	0	0	0	0	0	0	4	0	0	4	0	0	0	0	0	0	7	5	0	0	3	8	14	0	37	520
74		14	5	84	45	10	0	18	2	2	3	4	0	0	2	11	0	0	0	0	0	0	0	9	0	0	7	0	0	0	1	0	0	4	7	0	2	10	26	24	4	35	294
73		14	5	42	37	5	0	7	0	4	4	0	0	0	0	25	0	0	0	3	0	0	0	6	0	0	6	0	0	0	5	0	0	21	6	0	0	2	4	9	3	41	208
72		33	14	200	82	6	0	5	1	0	1	2	0	0	0	6	0	0	0	0	0	4	0	0	0	0	0	0	16	0	0	0	0	3	0	0	0	4	1	6	1	51	385
71		17	4	78	40	2	0	13	0	0	0	2	0	1	2	16	0	0	0	0	0	2	0	2	0	0	0	1	1	0	3	0	0	4	1	0	4	21	11	38	6	47	269
70		14	5	133	70	2	0	0	0	0	4	0	0	0	3	4	0	0	0	2	0	0	0	4	0	0	0	0	0	0	0	0	0	1	0	0	0	2	2	4	2	28	252
69		10	3	116	72	6	0	12	0	1	2	10	0	0	6	16	0	0	0	0	0	0	0	3	0	0	0	0	8	0	0	0	0	0	1	0	4	24	22	26	9	38	351
68		0	0	0	0	0	0	0	0	0	0	0	0	0	0	0	0	0	0	0	0	0	0	0	0	0	0	0	0	0	0	0	0	0	0	0	0	0	0	0	0	0	0
67		49	14	188	75	1	0	17	0	0	1	0	0	0	7	9	0	0	0	0	0	0	0	3	0	0	0	0	1	0	0	0	0	7	0	1	2	4	4	6	0	3	389
66		4	0	6	12	1	0	64	0	3	15	0	0	0	0	6	0	0	2	0	2	4	0	0	0	0	0	0	31	0	2	0	0	19	5	0	1	1	2	8	0	76	188
65		0	0	0	0	0	0	0	0	0	0	0	0	0	0	0	0	0	0	0	0	0	0	0	0	0	0	0	0	0	0	0	0	0	0	0	0	0	0	0	0	0	0
64		5	1	25	24	4	0	33	9	0	3	19	0	2	25	22	0	0	1	0	0	0	0	15	0	0	0	0	14	2	6	8	4	15	8	0	0	17	12	26	0	35	300
63		0	0	0	0	0	0	0	0	0	0	0	0	0	0	0	0	0	0	0	0	0	0	0	0	0	0	0	0	0	0	0	0	0	0	0	0	0	0	0	0	0	0
62		9	0	38	35	4	0	16	0	5	18	16	0	0	3	36	0	0	1	0	0	0	0	3	0	0	0	0	10	0	5	0	6	0	2	0	5	3	9	11	0	85	235
61		8	2	51	60	2	0	16	0	2	4	12	0	1	0	12	0	0	2	1	0	0	0	3	0	0	0	0	4	0	1	0	3	4	3	0	0	12	22	32	2	40	259
60		0	0	0	0	0	0	0	0	0	0	0	0	0	0	0	0	0	0	0	0	0	0	0	0	0	0	0	0	0	0	0	0	0	0	0	0	0	0	0	0	0	0
59		19	3	126	60	6	0	3	0	0	0	0	0	0	2	1	2	0	0	0	0	0	0	0	0	0	0	0	0	0	0	0	0	4	0	0	0	13	21	21	0	37	281
58		6	0	56	16	5	0	6	0	0	0	0	0	0	16	7	0	0	0	1	0	0	1	5	0	0	0	0	4	0	0	1	0	1	0	0	0	2	2	1	0	177	130
57		23	0	82	23	3	0	2	0	0	0	0	0	0	6	2	0	0	0	4	0	0	0	0	0	0	0	0	0	0	0	0	0	0	0	0	0	6	2	5	0	112	158
56		7	0	118	41	3	0	7	0	3	12	8	0	1	0	1	0	0	0	0	0	14	0	0	0	0	0	0	0	0	4	5	7	0	1	10	0	19	6	24	0	15	291
55		0	0	0	0	0	0	0	0	0	0	0	0	0	0	0	0	0	0	0	0	0	0	0	0	0	0	0	0	0	0	0	0	0	0	0	0	0	0	0	0	0	0
54		0	0	0	0	0	0	0	0	0	0	0	0	0	0	0	0	0	0	0	0	0	0	0	0	0	0	0	0	0	0	0	0	0	0	0	0	0	0	0	0	0	0
53		1	0	42	16	0	0	20	0	6	0	1	0	0	0	4	0	0	1	4	0	0	0	0	0	0	0	0	38	0	13	0	0	10	7	0	0	1	3	0	0	94	167
52		24	0	103	27	3	0	3	0	0	5	4	0	0	0	15	0	0	0	0	0	14	0	0	0	0	0	0	0	0	8	0	7	5	0	6	0	18	3	26	0	34	271
51		0	0	0	0	0	0	0	0	0	0	0	0	0	0	0	0	0	0	0	0	0	0	0	0	0	0	0	0	0	0	0	0	0	0	0	0	0	0	0	0	0	0
50		0	0	0	0	0	0	0	0	0	0	0	0	0	0	0	0	0	0	0	0	0	0	0	0	0	0	0	0	0	0	0	0	0	0	0	0	0	0	0	0	0	0
49		3	0	21	11	0	0	0	0	0	3	0	0	0	0	1	0	0	0	0	0	0	0	0	0	0	0	0	0	0	0	0	5	2	0	5	2	44	178	60	0	30	335
48		0	0	0	0	0	0	0	0	0	0	0	0	0	0	0	0	0	0	0	0	0	0	0	0	0	0	0	0	0	0	0	0	0	0	0	0	0	0	0	0	0	0
47		20	0	65	46	0	0	0	0	0	7	23	0	0	0	12	0	0	0	0	0	11	0	0	0	0	0	0	0	0	0	0	5	6	0	13	1	61	139	63	0	46	472
46		19	0	157	67	3	0	1	0	2	7	3	0	1	0	10	0	0	0	0	0	23	5	2	0	0	0	0	1	0	0	0	0	1	0	3	0	7	7	1	1	32	321
45		19	0	192	85	0	0	7	0	2	6	1	0	1	0	5	0	0	0	0	0	20	0	2	0	0	0	0	2	0	3	0	7	4	2	5	0	9	2	9	0	32	383
44		0	0	0	0	0	0	0	0	0	0	0	0	0	0	0	0	0	0	0	0	0	0	0	0	0	0	0	0	0	0	0	0	0	0	0	0	0	0	0	0	0	0
43		45	0	138	60	6	0	1	0	0	0	0	0	0	0	0	0	0	1	0	0	0	0	0	0	0	0	0	8	0	1	0	0	6	0	0	0	0	21	9	0	8	296
42		0	0	0	0	0	0	0	0	0	0	0	0	0	0	0	0	0	0	0	0	0	0	0	0	0	0	0	0	0	0	0	0	0	0	0	0	0	0	0	0	0	0
41		34	0	131	93	5	0	1	0	2	4	1	0	1	0	8	0	0	2	3	0	3	0	0	0	0	0	0	0	0	0	0	3	4	1	0	0	4	5	16	0	53	321
40		0	0	0	0	0	0	0	0	0	0	0	0	0	0	0	0	0	0	0	0	0	0	0	0	0	0	0	0	0	0	0	0	0	0	0	0	0	0	0	0	0	0
39		0	0	0	0	0	0	0	0	0	0	0	0	0	0	0	0	0	0	0	0	0	0	0	0	0	0	0	0	0	0	0	0	0	0	0	0	0	0	0	0	0	0
38		18	0	90	84	8	0	15	1	0	2	5	0	0	0	9	0	0	1	0	0	0	0	0	0	0	0	0	28	0	1	0	0	0	31	0	0	4	3	5	0	36	305
37		0	0	0	0	0	0	0	0	0	0	0	0	0	0	0	0	0	0	0	0	0	0	0	0	0	0	0	0	0	0	0	0	0	0	0	0	0	0	0	0	0	0
36		0	0	0	0	0	0	0	0	0	0	0	0	0	0	0	0	0	0	0	0	0	0	0	0	0	0	0	0	0	0	0	0	0	0	0	0	0	0	0	0	0	0
35		0	0	0	0	0	0	0	0	0	0	0	0	0	0	0	0	0	0	0	0	0	0	0	0	0	0	0	0	0	0	0	0	0	0	0	0	0	0	0	0	0	0
34		0	0	0	0	0	0	0	0	0	0	0	0	0	0	0	0	0	0	0	0	0	0	0	0	0	0	0	0	0	0	0	0	0	0	0	0	0	0	0	0	0	0
33		0	0	0	0	0	0	0	0	0	0	0	0	0	0	0	0	0	0	0	0	0	0	0	0	0	0	0	0	0	0	0	0	0	0	0	0	0	0	0	0	0	0
32		0	0	0	0	0	0	0	0	0	0	0	0	0	0	0	0	0	0	0	0	0	0	0	0	0	0	0	0	0	0	0	0	0	0	0	0	0	0	0	0	0	0
31		0	0	0	0	0	0	0	0	0	0	0	0	0	0	0	0	0	0	0	0	0	0	0	0	0	0	0	0	0	0	0	0	0	0	0	0	0	0	0	0	0	0
30		0	0	0	0	0	0	0	0	0	0	0	0	0	0	0	0	0	0	0	0	0	0	0	0	0	0	0	0	0	0	0	0	0	0	0	0	0	0	0	0	0	0
29		0	0	0	0	0	0	0	0	0	0	0	0	0	0	0	0	0	0	0	0	0	0	0	0	0	0	0	0	0	0	0	0	0	0	0	0	0	0	0	0	0	0
28		0	0	0	0	0	0	0	0	0	0	0	0	0	0	0	0	0	0	0	0	0	0	0	0	0	0	0	0	0	0	0	0	0	0	0	0	0	0	0	0	0	0
27		20	0	226	152	4	0	9	4	0	2	2	0	0	0	4	0	0	3	2	0	1	0	0	0	0	0	0	0	0	0	0	0	0	0	0	0	6	6	8	0	11	449
26		0	0	0	0	0	0	0	0	0	0	0	0	0	0	0	0	0	0	0	0	0	0	0	0	0	0	0	0	0	0	0	0	0	0	0	0	0	0	0	0	0	0
25		0	0	0	0	0	0	0	0	0	0	0	0	0	0	0	0	0	0	0	0	0	0	0	0	0	0	0	0	0	0	0	0	0	0	0	0	0	0	0	0	0	0
24		0	0	0	0	0	0	0	0	0	0	0	0	0	0	0	0	0	0	0	0	0	0	0	0	0	0	0	0	0	0	0	0	0	0	0	0	0	0	0	0	0	0
23		0	0	0	0	0	0	0	0	0	0	0	0	0	0	0	0	0	0	0	0	0	0	0	0	0	0	0	0	0	0	0	0	0	0	0	0	0	0	0	0	0	0
22		19	0	172	39	1	0	0	0	0	0	0	0	0	0	0	0	0	0	4	0	0	0	0	0	0	0	0	0	0	0	0	0	0	0	0	0	2	0	1	0	9	238
21		14	0	82	55	1	0	2	0	0	4	3	0	0	0	2	0	0	0	0	0	9	0	0	0	0	0	0	0	0	0	0	8	7	1	16	0	130	0	117	0	17	451
20		32	0	135	60	1	0	0	0	0	0	0	0	0	0	1	0	0	1	4	0	0	0	0	0	0	0	0	0	0	0	0	5	0	0	0	0	0	4	4	0	3	247
19		13	0	104	32	5	0	1	0	0	0	3	0	1	0	0	0	0	0	5	4	0	2	2	1	0	0	0	0	0	2	0	0	2	0	0	0	15	13	20	0	39	225
18		33	0	154	301	12	0	3	0	0	2	0	0	0	0	0	0	0	0	0	0	0	0	0	0	0	0	0	1	0	0	0	0	2	3	0	0	15	28	0	0	26	554
17		15	0	74	47	0	0	7	0	3	39	0	1	0	0	17	0	0	0	0	6	63	0	0	0	0	0	0	0	0	7	0	6	13	2	6	0	0	3	6	0	11	315
16		15	0	76	37	2	0	2	0	4	20	0	1	0	0	21	0	0	0	2	1	44	0	0	0	0	0	0	3	0	0	0	5	2	17	7	1	0	4	0	0	43	264
15		28	0	637	283	8	0	0	0	1	0	2	0	0	0	0	0	0	0	0	0	0	0	0	0	0	0	0	0	0	0	0	0	0	0	0	0	12	6	3	0	19	980
14		15	0	115	104	3	0	1	0	0	0	2	0	0	0	1	0	0	2	3	0	0	0	0	0	0	0	0	0	0	0	0	7	2	0	6	0	0	2	6	0	11	269
13		15	0	105	107	7	0	2	0	5	11	3	0	0	0	1	0	0	0	0	0	27	0	0	0	0	0	0	0	0	2	1	7	5	3	17	0	3	3	4	0	10	328
12		0	0	0	0	0	0	0	0	0	0	0	0	0	0	0	0	0	0	0	0	0	0	0	0	0	0	0	0	0	0	0	0	0	0	0	0	0	0	0	0	0	0
11		25	0	126	133	6	0	13	0	3	16	5	0	3	0	7	0	0	0	0	0	24	0	0	0	0	0	0	0	0	3	0	6	6	6	8	0	0	2	14	0	23	406
10		11	0	101	73	3	0	3	0	0	2	2	0	0	0	1	0	0	0	0	1	13	2	3	3	0	0	0	9	0	4	0	0	19	7	0	0	3	4	1	0	51	265
9		23	0	370	73	9	0	9	0	0	0	2	0	0	0	3	0	0	1	0	0	3	0	0	0	0	0	0	0	0	3	0	0	3	2	0	0	11	12	10	0	12	534
8		7	0	337	74	9	0	6	0	0	0	5	0	0	0	1	0	0	0	1	0	2	0	0	0	0	0	0	0	0	0	0	0	2	2	0	0	3	4	0	0	20	453
7		11	0	254	53	7	0	3	0	0	0	0	0	0	0	2	0	0	0	0	0	1	0	0	0	0	0	0	0	0	1	0	0	3	2	0	0	2	0	0	0	21	339
6		8	0	113	60	2	0	6	0	5	28	0	0	0	0	16	0	0	1	0	1	13	1	0	0	0	0	0	2	0	5	0	0	12	4	0	0	6	2	3	0	54	288
5		13	0	239	80	10	0	5	0	0	0	0	0	0	0	7	0	0	0	1	8	7	0	0	0	0	0	0	0	0	1	0	0	5	4	0	0	2	11	9	1	180	403
4		13	0	95	35	7	0	6	0	0	1	1	0	2	0	8	0	0	0	0	6	23	0	2	3	1	0	0	0	0	5	0	0	6	4	0	0	1	1	1	0	100	221
3		43	0	385	145	3	0	0	0	0	0	0	0	0	0	2	0	0	0	0	0	0	0	0	0	0	0	0	0	0	0	0	0	0	0	0	0	0	3	1	0	23	582
2		12	0	170	57	8	0	5	0	0	1	0	0	0	0	5	0	0	0	3	6	17	1	5	1	0	0	0	0	0	2	0	0	5	8	0	0	0	0	0	0	86	306
1		10	0	39	12	1	0	2	0	0	0	0	0	0	0	25	0	0	0	3	8	0	0	5	0	3	0	0	0	0	5	0	0	9	6	0	0	3	4	1	1	137	137
