# Supplementary material for: Bridging the knowledge gap on the evolution of the Asian monsoon during 26–16 Ma
Source: Innovation (Camb). 2021 Apr 29;2(2):100110. doi: 10.1016/j.xinn.2021.100110 (PMC8454623; doi:10.1016/j.xinn.2021.100110)
Supplement: Table S4. Climate parameter values of each sample, as estimated by coexistence [file mmc3.xlsx]

## Sheet: Sheet1
Table S4 Climate parameter values of each sample, as estimated by coexistence
Samples	Time (Ma)	MAT (°C)			MAP (mm)			3HMP (mm)			3LMP (mm)			3HMP-3LMP (mm)	3HMP/MAP*100% (mm)
		max	median	min	max	median	min	max	median	min	max	median	min
99	16	14.9	11.7	8.5	1389.4	1004.65	619.9	630.4	502.35	374.3	84.3	45.9	7.5	456.45	50.0025
96	16.1725	14.9	11.7	8.5	1076.1	848	619.9	482.3	428.3	374.3	57.4	32.85	8.3	395.45	50.5071
95	16.2301	14.9	7.65	0.4	1389.4	779.95	170.5	630.4	344.85	59.3	84.3	42.85	1.4	302	44.2144
93	16.3451	14.9	11.7	8.5	1076.1	848	619.9	482.3	428.3	374.3	57.4	32.45	7.5	395.85	50.5071
92	16.4026	14.9	9.2	3.5	1389.4	818.4	247.4	630.4	390.7	151	84.3	42.85	1.4	347.85	47.7395
91	16.4601	14.9	9.2	3.5	1389.4	818.4	247.4	630.4	390.7	151	84.3	42.85	1.4	347.85	47.7395
90	16.5176	14.9	12.55	10.2	1076.1	767.8	459.5	482.3	448.5	414.7	57.4	34.8	12.2	413.7	58.4136
89	16.5751	14.9	9.2	3.5	1076.1	661.75	247.4	482.3	316.65	151	57.4	29.4	1.4	287.25	47.8504
88	16.6327	14.9	12.55	10.2	1076.1	775.35	474.6	482.3	448.5	414.7	57.4	34.8	12.2	413.7	57.8448
87	16.6902	14.9	12.55	10.2	1076.1	848	619.9	482.3	448.5	414.7	57.4	34.8	12.2	413.7	52.8892
86	16.7477	14.9	12.55	10.2	1076.1	848	619.9	482.3	448.5	414.7	57.4	34.8	12.2	413.7	52.8892
85	16.8052	14.9	11.35	7.8	1076.1	775.35	474.6	482.3	384.25	286.2	57.4	32.85	8.3	351.4	49.5583
83	16.9202	14.9	12.55	10.2	1076.1	848	619.9	482.3	448.5	414.7	57.4	34.8	12.2	413.7	52.8892
82	16.9777	14.9	12.55	10.2	1076.1	848	619.9	482.3	448.5	414.7	57.4	34.8	12.2	413.7	52.8892
80	17.0928	14.9	12.55	10.2	1076.1	848	619.9	482.3	448.5	414.7	57.4	34.8	12.2	413.7	52.8892
79	17.1503	14.9	12.55	10.2	1389.4	1004.65	619.9	630.4	522.55	414.7	84.3	48.25	12.2	474.3	52.0131
78	17.2078	14.9	12.55	10.2	1076.1	848	619.9	482.3	448.5	414.7	57.4	34.8	12.2	413.7	52.8892
77	17.2653	14.9	11.7	8.5	1076.1	848	619.9	482.3	428.3	374.3	57.4	32.5	7.6	395.8	50.5071
76	17.3228	14.9	12.55	10.2	1389.4	1004.65	619.9	630.4	522.55	414.7	84.3	48.25	12.2	474.3	52.0131
75	17.3803	14.9	12.55	10.2	1389.4	1004.65	619.9	630.4	522.55	414.7	84.3	48.25	12.2	474.3	52.0131
74	17.4378	14.9	12.55	10.2	1389.4	1004.65	619.9	630.4	522.55	414.7	84.3	48.25	12.2	474.3	52.0131
73	17.4954	14.9	12.55	10.2	1389.4	932	474.6	630.4	522.55	414.7	84.3	48.25	12.2	474.3	56.0676
72	17.5529	14.9	12.55	10.2	1076.1	743.6	411.1	482.3	448.5	414.7	57.4	34.8	12.2	413.7	60.3147
71	17.6104	14.9	12.55	10.2	1076.1	848	619.9	482.3	448.5	414.7	57.4	34.8	12.2	413.7	52.8892
70	17.6679	20.9	15.55	10.2	1484.3	1052.1	619.9	811.2	612.95	414.7	135.1	73.65	12.2	539.3	58.2597
69	17.7254	14.9	12.55	10.2	1076.1	848	619.9	482.3	448.5	414.7	57.4	34.8	12.2	413.7	52.8892
67	17.8404	14.9	12.55	10.2	1076.1	848	619.9	482.3	448.5	414.7	57.4	34.8	12.2	413.7	52.8892
66	17.898	14.9	10.3	5.7	1076.1	743.6	411.1	482.3	342.6	202.9	57.4	29.4	1.4	313.2	46.0732
64	18.0986	14.9	12.55	10.2	1076.1	848	619.9	482.3	448.5	414.7	57.4	34.8	12.2	413.7	52.8892
62	18.385	14.9	11.7	8.5	1076.1	848	619.9	482.3	428.3	374.3	57.4	32.45	7.5	395.85	50.5071
61	18.5281	14.9	12.55	10.2	1076.1	743.6	411.1	482.3	448.5	414.7	57.4	34.8	12.2	413.7	60.3147
59	18.8145	14.9	12.55	10.2	1389.4	1004.65	619.9	630.4	522.55	414.7	84.3	48.25	12.2	474.3	52.0131
58	18.9576	14.9	11.7	8.5	1076.1	848	619.9	482.3	428.3	374.3	57.4	32.45	7.5	395.85	50.5071
57	19.1008	14.9	11.7	8.5	1389.4	1004.65	619.9	630.4	502.35	374.3	84.3	45.9	7.5	456.45	50.0025
56	19.2257	14.9	10.3	5.7	1389.4	900.25	411.1	630.4	416.65	202.9	84.3	42.85	1.4	373.8	46.2816
53	19.6005	14.9	9.2	3.5	1076.1	661.75	247.4	482.3	316.65	151	57.4	29.4	1.4	287.25	47.8504
52	19.7255	14.9	10.3	5.7	1389.4	900.25	411.1	630.4	416.65	202.9	84.3	42.85	1.4	373.8	46.2816
49	20.1003	22.7	11.55	0.4	1484.3	848.7	213.1	966.2	517.6	69	135.1	68.25	1.4	449.35	60.9874
47	20.3501	22.7	11.55	0.4	1484.3	848.7	213.1	966.2	517.6	69	135.1	68.25	1.4	449.35	60.9874
46	20.4751	14.9	10.3	5.7	1076.1	743.6	411.1	482.3	344.9	207.5	57.4	29.4	1.4	315.5	46.3825
45	20.6	14.9	9.2	3.5	1076.1	690	303.9	482.3	275.65	69	57.4	29.4	1.4	246.25	39.9493
43	20.8914	14.9	10.3	5.7	1076.1	743.6	411.1	482.3	342.6	202.9	57.4	29.4	1.4	313.2	46.0732
41	21.1828	14.9	10.3	5.7	1389.4	900.25	411.1	630.4	416.65	202.9	84.3	42.85	1.4	373.8	46.2816
38	21.6198	14.9	10.3	5.7	1076.1	743.6	411.1	482.3	358.25	234.2	57.4	32.5	7.6	325.75	48.1778
27	23.2613	14.9	10.3	5.7	1389.4	900.25	411.1	630.4	432.3	234.2	84.3	45.95	7.6	386.35	48.02
22	23.784	22.7	14.2	5.7	1484.3	947.7	411.1	966.2	584.55	202.9	135.1	68.25	1.4	516.3	61.6809
21	23.8574	14.9	10.3	5.7	1389.4	900.25	411.1	630.4	416.65	202.9	84.3	42.85	1.4	373.8	46.2816
20	23.9308	22.7	14.2	5.7	1484.3	947.7	411.1	966.2	584.55	202.9	135.1	68.25	1.4	516.3	61.6809
19	24.0042	14.9	10.3	5.7	1389.4	900.25	411.1	630.4	418.95	207.5	84.3	42.85	1.4	376.1	46.5371
18	24.0776	14.9	10.3	5.7	1076.1	743.6	411.1	482.3	342.6	202.9	57.4	29.4	1.4	313.2	46.0732
17	24.151	14.9	9.2	3.5	1389.4	801.25	213.1	630.4	349.7	69	84.3	42.85	1.4	306.85	43.6443
16	24.2244	14.9	10.3	5.7	1076.1	743.6	411.1	482.3	342.6	202.9	57.4	29.4	1.4	313.2	46.0732
15	24.2978	22.7	14.2	5.7	1484.3	947.7	411.1	966.2	584.55	202.9	135.1	68.25	1.4	516.3	61.6809
14	24.3712	14.9	10.3	5.7	1389.4	900.25	411.1	630.4	416.65	202.9	84.3	42.85	1.4	373.8	46.2816
13	24.4446	14.9	10.3	5.7	1389.4	900.25	411.1	630.4	416.65	202.9	84.3	42.85	1.4	373.8	46.2816
11	24.687	14.9	10.3	5.7	1389.4	900.25	411.1	630.4	416.65	202.9	84.3	42.85	1.4	373.8	46.2816
10	24.8083	14.9	10.3	5.7	1076.1	743.6	411.1	482.3	344.9	207.5	57.4	29.4	1.4	315.5	46.3825
9	24.9295	14.9	10.3	5.7	1389.4	900.25	411.1	630.4	416.65	202.9	84.3	42.85	1.4	373.8	46.2816
8	25.0507	14.9	10.3	5.7	1389.4	900.25	411.1	630.4	416.65	202.9	84.3	42.85	1.4	373.8	46.2816
7	25.1719	14.9	10.3	5.7	1389.4	900.25	411.1	630.4	416.65	202.9	84.3	42.85	1.4	373.8	46.2816
6	25.2931	14.9	10.3	5.7	1076.1	743.6	411.1	482.3	344.9	207.5	57.4	29.4	1.4	315.5	46.3825
5	25.5	14.9	10.3	5.7	1389.4	900.25	411.1	630.4	416.65	202.9	84.3	42.85	1.4	373.8	46.2816
4	25.6212	14.9	10.3	5.7	1389.4	900.25	411.1	630.4	416.65	202.9	84.3	46.2	8.1	370.45	46.2816
3	25.7424	22.7	14.2	5.7	1484.3	947.7	411.1	966.2	584.55	202.9	135.1	68.25	1.4	516.3	61.6809
2	25.8637	14.9	10.3	5.7	1389.4	900.25	411.1	630.4	418.95	207.5	84.3	42.85	1.4	376.1	46.5371
1	25.9849	14.9	10.3	5.7	1389.4	900.25	411.1	630.4	416.65	202.9	84.3	46.2	8.1	370.45	46.2816
